# Supplementary material for: The IMproving Preclinical Assessment of Cardioprotective Therapies (IMPACT): multicenter pig study on the effect of ischemic preconditioning
Source: Basic Res Cardiol. 2024 Oct 18;119(6):893–909. doi: 10.1007/s00395-024-01083-9 (PMC11628588; doi:10.1007/s00395-024-01083-9)
Supplement: Supplementary file 2 — Supplementary file2 (XLSX 63 KB) [file 395_2024_1083_MOESM2_ESM.xlsx]

## Sheet: IMPACT
Participating Centers
Institution	Vall d´Hebron, Barcelona, Spain	Essen, Germany	CBR, Vienna, Austria	Utrecht, Netherlands	IIB-Sant Pau, Barcelona, Spain	CCMIJU, Cáceres, Spain	UFV, Madrid, Spain	Dep Med II, Vienna, Austria	CCNIC, Madrid, Spain	Budapest, Hungary
Principle investigators	Antonio Rodríguez-Sinovas Marisol Ruiz-Meana	Petra Kleinbongard Gerd Heusch	Attila Kiss Bruno Podesser	Dominique de Kleijn	Gemma Vilahur Garcia Lina Badimon	Verónica Crisóstomo Ayala Francisco Sanchez Margallo	Rafael Ramírez Carracedo Carlos Zaragoza	Mariann Gyöngyösi	Carlos Galán Arriola Borja Ibanez	Zoltan Giricz Péter Ferdinandy
Legal / ethical approval of experiments
Approval ID	CEEA16.22	G1777/20 G1868/21	GZ:0112-WF/V/3b/2017	AVD11500202115359	9340	EXP- 20220524	PROEX 052.4/22	SOI/31/00037-12/2019.	PROEX 034/19	KA-2983
Administration	Animal Research Ethics Committee Institut de Recerca Vall d'Hebron, Barcelona, Spain	Bioethical Committee of the district of Düsseldorf, Germany	Federal Ministry of Education, Science and Research Austria	Local Welfare committee & Centrale Commissie Dierproeven (CCD)	Institutional Animal Care and Use Committee of Research Institute at Santa Creu i Sant Pau Hospital	Consejería de Agricultura, Desarrollo Rural, Población y Territorio JUNTA DE EXTREMADURA (Regional Government of EXTREMADURA)	Bioethical Committee of the Comunidad Autónoma de Madrid	Hungariuan Government Office of Somogy County , Directorat of Food Chain Safety and Animal Health	Bioethical Committee of the Comunidad Autónoma de Madrid	Government Office of Somogy County Directorate of Food Chain Safety and Animal Health
Aimals
Biometrics
Strain	Large White x Landrace x Pietrain	Göttingen minipig	Landrace	Topigs norvin	Landrace-Duroc	Large White	Large White	Landrace	Large White	Landrace
Breeder	Animalia Bianya SL Girona, Spain	Ellegaard Dalmose, Denmark	Sieder KG Phyra, Austria	Van Beek Lelystad, Netherlands	Ramadera Mir (B61741104) Tona, Spain	Crisger S.L. Toledo, Spain	Agropardal Cuenca, Spain	Dalmand Zrt., Hungary Bonafarm, Hungary	Agropardal Cuenca, Spain	Dalmand Agricultural Plc Dalmand Zrt., Hungary Bonafarm, Hungary
Age mean±SD [month]	3.0-4.0	19.3±3.9	4.5±0.5	4.3±0.4	2.4±0.6	4.0±1.0	4.0±1.0	4.0±1.0	3.0±0.3	2.3±2.0
Weight mean±SD [Kg]	35.3±3.4	46.4±10.4	42.0±4.0	59.6±4.0	35.1±1.5	35.0±5.0	35.0±5.0	35.0±10.0	32.6±3.4	31.6±4.5
No of animals & sex [male/female]	10/0	3/7	10/0	0/10	0/10	0/10	0/10	5/5	0/10	0/10
Housing
Pen size [m2]	6.0	2.0	4.0	3.0	3.6	2.0	2.0	2.0	2.0-2.5	0.9
floor bedding / if no, floor type	slatted floor	straw bedding	straw bedding	straw bedding	thermal floor plate	slatted floor	slatted floor	straw bedding	straw bedding	slatted floor
light / dark cycle duration [h]	12/12	12/12	12/12	12/12	12/12	12/12	12/12	12/12	12/12	16/8
min / max temperature [°C]	19/23	18/20	18/22	15/21	17/24	16/27	18/23	18/22	18/22	20/23
Feed & water
Feed supplier	Pere Morató Ayats Girona, Spain	Ssniff Soest, Germany	Lasvendi Soest, Germany	Ssniff Soest, Germany	Agricola i ramadera PIBAR, S.A. Gurb, Spain	Murfe S.L. (Nanta) Cáceres, Spain	Optifeed Tres Cantos, Madrid, Spain	Vörös Takarmany Agro Kft Kaposvar, Hungary	Optifeed Tres Cantos, Madrid, Spain	Agroszasz Ltd. Szászvár, Hungary
Feed type	starter pig feed	#V4133	LASQCDiet	V4173-000	granulated growth chow	granulated feed	pellet (#1205210120518)	granulated feed	pellet (#1205210120518)	standard low-energy sow diet
Total amount per day [g] / no. of servings	1000 / 2 servings	600 / 2 servings	1500 / 2 servings	1500 / 2 servings	3.5% of body weight / 1 serving	600 / 1 serving	2000 / 2 servings	600 / 2 servings	2000 / 2 servings	2000 / 2 servings
Access to water [limited, ad libitum]	ad libitum	ad libitum	ad libitum	ad libitum	ad libitum	ad libitum	ad libitum	ad libitum	ad libitum	ad libitum
Health monitoring
Inspection by care attendant / veterinarian [yes/no]	yes	yes	yes	yes	yes	yes	yes	yes	yes	yes
Inspection cycle	daily	daily	daily	daily	daily	every second day	daily	daily	daily	daily
Monitoring/recording of behavioral abnormalities [yes/no]	yes	yes	yes	yes	yes	yes	yes	yes	yes	yes
Medications
Regular medication prior to experiment
Number of different medications	0	0	1	4	0	1		2	0	2
Active drug			amiodarone	amiodarone HCL		amiodarone		clopidogrel		acetyl salicylic acid
Manufacturer			Ebewe Unterach, Austria	Mylan Bunschoten, Netherlands		Sanofi-Aventis, S.A. Barcelona, Spain		1A Pharma, Holzkirchen, Germany		Bayer AG Leverkusen, Germany
Dosage / administration route			200 mg / day p.o.	1200 mg or 800 mg / day p.o.		400 mg / day p.o.		300 mg p.o.		500 mg p.o.
Timing			day-5 prior to MI was: 5 days prior to MI	day-10 and day-9 1200 mg, day-8 -- day-1 800 mg, prior to MI		from day-7 before MI		day-1 prior to MI		day-1 prior to MI
Active drug				clopidogrel				acetyl salicylic acid		clopidogrel
Manufacturer				Mylan Bunschoten, Netherlands				G.L. Pharma GmbH, Lannach, Austria		Zentiva k.s. Prgaue, Czech Republic
Dosage / administration route				75 mg/d p.o.				500 mg p.o.		300 mg p.o.
Timing				day-10 - day-1 prior to MI				day-1 prior to MI		day-1 prior to MI
Active drug				acetyl salicylic acid
Manufacturer				Teva Haarlem, Netherlands
Dosage / administration route				80 mg/day p.o.
Timing				day-10 prior to MI to termination
Active drug				buprenorphine
Manufacturer				Grünenthal Breukelen, Netherlands
Dosage / administration route				35 μg/h t.d.
Timing				day-1 prior to MI
Sedation & pre-medication before experiment
Number of different medications	1	1	3	4	1	1	1	0	3	2
Active drug	tiletamine / zolazepam	flunitrazepam	ketamine	ketamine	azaperone	ketamine	ketamine	ketamine	ketamine	tiletamine
Manufacturer	Virbac Esplugues de Llobregat, Spain	Sigma Taufkirchen, Germany	Livisto Senden-Bosensell, Germany	Vetoquinol Breda, Netherlands	Ecuphar Barcelona, Spain	Richter Pharma Wels, Austria	Richter pharma Cataluña, Spain	Richter Pharma Wels, Austria	Richter pharma Cataluña, Spain	Virbac Carros, France
Dosage / administration route	4-6 mg/kg i.m.	0.4 mg/kg i.m.	3 ml i.m.	10 mg/kg i.m.	8 mg/kg i.m.	10 mg/kg i.m.	10 mg/kg i.m.	10 mg/kg i.m.	20 mg/kg i.m.	6 mg/kg i.m.
Timing	in animal pen, prior to transport to laboratory	in animal pen, prior to transport to laboratory	in animal pen, prior to transport to laboratory	in animal pen, prior to transport to laboratory	in animal pen, prior to transport to laboratory	in animal pen, prior to transport to laboratory	in animal pen, prior to transport to laboratory	in animal pen, prior to transport to laboratory	in animal pen, prior to transport to laboratory	sedation
Active drug			Dexmedetomidine	midazolam [5 mg/ml]					xylazine	zolazepam
Manufacturer			Orion Espoo, Finland	Aurobindo Baarn, Netherlands					Calier Cataluña, Spain	Virbac Carros, France
Dosage / administration route			1.5 mg i.m.	0.4 mg/kg i.m.					2 mg/kg i.m.	6 mg/kg i.m.
Timing			pre-anaesthesia in pen	in animal pen, prior to transport to laboratory (OR)					prior to experiment	sedation
Active drug			midazolam	atropine sulphate					midazolam
Manufacturer			Accord Utrecht, Netherlands	Centrafarm Etten-Leur, Netherlands					Normon Laboratories Madrid, Spain
Dosage / administration route			12.5mg i.m.	0.05 mg/kg i.m.					0.05 mg/kg i.m.
Timing			in animal pen, prior to anaesthesia	in animal pen, prior to transport to laboratory (OR)					prior to experiment
Active drug				Curam® (amoxicilline/clavulic acid)
Manufacturer				Sandoz Almere, Netherlands
Dosage / administration route				500 mg/50 kg i.v.
Timing				prior to incision
Anaesthesia induction
Number of different medications	1	2	1	1	1	1	1	1	0	1
Active drug	sodium thiopental	sufentanil	propofol 2%	thiopental	propofol 1% (Iipoven Fresenius [10 mg/ml in 50 ml])	propofol	propofol 2%	Zoletil ®	Sedation+Induction at the same time	isoflurane
Manufacturer	B. Braun Medica S.A. Rubí, Spain	Hameln Hameln, Germany	Fresenius Graz, Austria	Rotexmedica Trittau, Germany	Fresenius Kabi Barcelona, Spain	Orion Corpotarion Espoo, Finland	Fresenius Kabi Barcelona, Spain	Virbac, Nice, French		Medicus Partner Kft Biatorbágy, Hungary
Dosage / administration route	25 mg/kg i.v.	1 μg/kg i.v.	20 mg i.v.	4 mg/kg i.v.	2 mg/kg i.v.	3 mg/kg i.v.	2 mg/kg i.v.	0.5-0.7 mg/kg i.m.		5% v/v ventilation
Timing	prior to experiment	prior to experiment	prior to experiment	prior to experiment	prior to experiment	prior to experiment	prior to experiment	prior to experiment		prior to experiment
Active drug		etomidat
Manufacturer		Piramal Critical Care Voorschoten, Netherlands
Dosage / administration route		0.3 mg/kg i.v.
Timing		prior to experiment
Anaesthesia maintenence
Number of different medications	1	1	1	1	1	1	1	1	3	1
Active drug	sodium thiopental	isoflurane	sevoflurane	midazolam	isoflurane	sevoflurane	sevoflurane	isoflurane	ketamine	isoflurane oxygen mix
Manufacturer	B. Braun Medica S.A. Rubí, Spain	TEVA Eastbourne, UK	Abbvie Vienna, Austria	Aurobindo Baarn, Netherlands	Ecuphar Barcelona, Spain	Laboratorios Karizoo, S.A. Barcelona, Spain	Karizoo, S.A. Barcelona, Spain	TEVA Eastbourne, UK	Richter pharma Cataluña, Spain	Medicus Partner Kft Biatorbágy, Hungary
Dosage / administration route	6-14 mg/kg/h i.v.	2% via ventilation with oxygen enriched air	4% ventilation	0.4 mg/kg i.v.	1,5%-2% ajust O2 2l/min	2.5% ventilarion with oxygen enriched air	2.5% ventilarion with oxygen enriched air	2.0-2.5% intratracheal tube	4 ml/kg/h i.v.	2.0-2.4 vol% ventilation
Timing	maintainence of anaesthesia during experiment	maintainence of anaesthesia during experiment	maintainence of anaesthesia during experiment	bolus prior to incision and maintenance of anaesthesia during experiment	maintainence of anaesthesia during experiment	maintainence of anaesthesia during experiment	maintainence of anaesthesia during experiment	maintainence of anaesthesia during experiment	maintainence of anaesthesia during experiment	maintainence of anaesthesia during experiment
Active drug									xylazine
Manufacturer									Calier Cataluña, Spain
Dosage / administration route									0.5 ml/kg/h i.v. (continuous infusion)
Timing									during experiment
Active drug									midazolam
Manufacturer									Normon Laboratories Madrid, Spain
Dosage / administration route									0.6 ml/kg/h i.v. (continuous infusion)
Timing									during experiment
Analgesia
Number of different medications	1	1	1	1	2	1		0	2	1
Active drug	fentanyl 0.05 mg/ml	sufentanil	fentanyl	sufentanil	buprenorphine	ketorolac	buprenorphine		buprenorphine	buprenorphine
Manufacturer	Kern Pharma Terrassa, Spain	Hameln Hameln, Germany	Hameln Hamelin, Germany	Hameln Hameln, Germany	Laboratoris Karizoo Barcelona, Spain	Normon Madrid, Spain	Laboratoris Karizoo Barcelona, Spain		Richter pharma Cataluña, Spain	Le Vet Beheer B.V. Utrecht, Netherlands
Dosage / administration route	5 µg/kg (during induction) + 3-6 µg/kg/h i.v.	1 μg/kg i.v.	4 mg/kg/h i.v.	2.5 μg/kg i.v.	5 µg/kg i.v.	1 mg/kg i.v.	5 µg/kg i.v.		0.01 mg/kg i.m.	10 μg/kg i.m.
Timing	before and during experiment	before thoracotomy	maintainence of anaesthesia during experiment	bolus prior to incision and maintenance of anaesthesia during experiment	prior to intubation	before experiment	prior to intubation		before experiment	after anaesthesia
Active drug					fentanyl				bupivacain
Manufacturer					Takeda Madrid, Spain				Braun Madrid, Spain
Dosage / administration route					25 μg/h t.d.				5ml [50 mg/10ml] 0.5% s.c.
Timing					post-experimentation				prior to punction
Muscle relaxation
Number of different medications	0	1	1	1	0	0		0	0	1
Active drug		rocuronium	rocuronium bromide	cisatracurium						atracurium
Manufacturer		B.Braun Melsungen, Germany	Fresenuius Graz, Austria	Aspen Dublin, Ireland						Aspen Pharma Trading Ltd. Dublin, Ireland
Dosage / administration route		0.6 mg/kg i.v.	2 mg/kg/h	0.7 mg/kg/h i.v.						0.6-1.5 mg/kg i.v.
Timing		single bolus, before thoracotomy / electrosurgery	Continuous infusion after anaesthesia induction	continuous infusion after anaesthesia induction						prior to cardiac MRI
Anticoagulation
Number of different medications	0	1	1	1	1	1	1	1	1	1
Active drug		unfractionated heparin	heparin sodium	heparin	sodium heparin	heparin	heparin	unfractionated heparin	heparin	heparin
Manufacturer		LEO Pharma Neu-Isenburg, Germany	Gilvasan Vienna, Austria	LEO pharma Amsterdam, Netherlands	Hospira Invicta,S.A. Madrid, Spain	Laboratorios Farmacéuticos ROVI, S.A. Madrid, España	ROVI, S.A. Madrid, España	LEO Pharma Neu-Isenburg, Germany	Reig Jofre Madrid, Spain	Teva Gyógyszergyár Zrt. Debrecen, Hungary
Dosage / administration route		500 IU i.v.	25.000 IU i.v.	100 IU/kg i.v.	100 IU/kg i.v. bolus	150 IU/kg i.v.	150 IU/kg i.v.	200 IU/kg i.v.	300 IU/kg i.v.	a) 60-90 IU/kg b) 30-45 IU/kg
Timing		before index ischemia, at 30 min ischemia, at 55 min ischemia	15.000IU at sheath insertion, then 10.000IU after surgical LAD ligation	bolus after introducing arterial sheath	post-introducer	before index ischemia, at 60min. Ischemia.	before catheterization	after placement of the introducer, and before balloon deflation	prior to catheterisation	a) at catheterization b) every 30 min in central venous sheet during experiment intravascular instruments and tools will be wetted with 5000U/L heparin in saline before use
Active drug
Manufacturer
Dosage / administration route
Timing
Anti-arrhythmic medication
Number of different medications	0	0	2	1	2	1	1	1	1	1
Active drug			amiodarone	amiodarone	amiodarone hydrochloride	lidocaine	amiodarone	amiodarone	amiodarone	magnesium sulfate
Manufacturer			Hameln Hameln, Germany	Sanofi genzyme Amsterdam, Netherlands	Sanofi Aventis Barcelona, Spain	B. Braun Barcelona, Spain	Sanofi-Aventis Barcelona, Spain	APP Pharmaceuticlas Schamburg, USA	Sanofi-Aventis Barcelona, Spain	WÖRWAG Pharma Böblingen, Germany
Dosage / administration route			300 mg i.v.	300 mg in 500 ml saline infusion i.v.	300 mg/500 ml saline infusion i.v. per animal	1 mg/kg/h i.v.	300 mg/h i.v.	300 mg in 500 ml saline infusion i.v.	300 mg/h i.v.	1 mg i.v. (bolus)
Timing			after central line insertion	during experiment	with MI	during experiment	during experiment	during experiment	during experiment	every 30 min during intervention 1 g bolus before ischemia induction 1 g bolus before the end of ischemia
Active drug			magnesium gluconium		lidocaine
Manufacturer			Gerot Lannach Lannach, Germany		B.Braum Spain Rubi, Spain
Dosage / administration route			10-20 mmol i.v.		300 mg / 500 ml saline i.v. infusion
Timing			supra-ventricular tacycardia		with MI
Emergency medication within experiment
Number of different medications	0	0	4	1	1	1		2	0	6
Active drug			amiodarone	amiodarone	lidocaine	adrenalin		atropin		lidocaine
Manufacturer			Hameln Hameln, Germany	Sanofi genzyme Amsterdam, Netherlands	B.Braum Spain Rubi, Spain	B. Braun Medical S.A. Barcelona, España		WEATHERFORD, TX, USA		Egis Gyógyszergyár Zrt. Budapest, Hungary
Dosage / administration route			150 mg i.v.	150 mg i.v.	20 mg/ml i.v.	1 mg (if no response extra 1mg i.v.)		0,03 mg/kg iv		2–4 mg/kg i.v.
Timing			after central line insertion	bolus after VF max 3 times	prior to and during MI	in case of asystole		intravenous, only in emergency case		in case of chest compression and external fibrillation with shocks of 300 J unsuccesful
Active drug			phenylephrine hydrochloride					adrenalin		lidocaine
Manufacturer			Sintetica, Münster, Germany					B. Braun Medical S.A. Barcelona, España		Egis Gyógyszergyár Zrt. Budapest, Hungary
Dosage / administration route			50 μg i.v.					inttravenous 1 mg		0.3 mg/kg/h i.v. (continuous infusion)
Timing			acute hypotension							in case of chest compression and external fibrillation with shocks of 300J unsuccesful
Active drug			adrenaline [1:10.000]							magnesium sulfate
Manufacturer			Fresenius Graz, Austria							WÖRWAG Pharma GmbH & Co.Kg Böblingen, Germany
Dosage / administration route			1 mg i.v.							1 mg i.v. (bolus)
Timing			cardiac arrest							in case chest compression and external fibrillation with shocks of 300 J unsuccesful
Active drug			nitroglycerine							atropine
Manufacturer			Pohl Boskamp Hohenlockstedt, Germany							Egis Gyógyszergyár Zrt. Budapest, Hungary
Dosage / administration route			100 μg i.c.							0.05 mg/kg i.v.
Timing			coronary vasospasm							in case of chest compression and external fibrillation with shocks of 300 J unsuccesful
Active drug										epinephrine
Manufacturer										Gedeon Richter Budapest, Hungary
Dosage / administration route										1 mg bolus i.v.
Timing										in case of chest compression and external fibrillation with shocks of 300 J unsuccesful
Active drug										metoprolol succinate
Manufacturer										Recordati Ireland Ltd. Corc, Ireland
Dosage / administration route										5 mg bolus i.v.
Timing										in case chest compression and external fibrillation with shocks of 300J unsuccesful, in severe tachycardia
Treatment of severe ventricular arrhythmias, ventricular fibrillation, or cardiac arrest
Number of different treatments	1	1	2	1	4	1		1	1	1
Condition	ventricular fibrillation identified by continuous ECG recording (lead II)	ventricular fibrillation identified via continous lead II ECG	cardiac arrest	ventricular fibrillation	only ventricular fibrillation	ventricular fibrillation	ventricular fibrillation, as detected by ECG (lead II)	ventricular fibrillation identified via continous lead II ECG	ventricular fibrillation identified via continous lead II ECG	ventricular fibrillation and severe cardiovascular events during ischmiea or reperfusion
Procedure	intra-thoracic defibrillation	intra-thoracic defibrillation	external defibrillation	external defibrillation	external defibrillation	external defibrillation	external defibrillation	intra-thoracic defibrillation	intra-thoracic defibrillation	see emergency medication within experiment
Shock energy	between 20-30 J shocks	up to 50 Ws, 6/4 ms biphasic pulse	200 J biphasic, 3 stacked shocks	200 J biphasic	270 J	200 J biphasic	200 J biphasic	up to 100 J, biphasic, repetitive	200 J	300 J
Timing	immediately	immediately	Immediately	immediately	immediately	immediately	immediately	immediately	immediatly	during emergency medication
Device / Manufacturer	CodeMaster Hewlett Packard, Palo Alto, USA	Zoll R series defibrillator Zoll Medical Cooperation, Chelmsford, USA	R-series defibrillator Zoll Medical Cooperation, Massachusetts, USA	Heartstart XL Philips Medical Systems, Andover, USA	Defibrillator NIHON Kohden Corporation Madrid, Spain	M Series desfibrillator Zoll Medical Cooperation, Massachusetts, USA	M Series desfibrillator Zoll Medical Cooperation, Massachusetts, USA	Defibrillator M Series, Zoll Medical Corp.	R series Defibrillator Zoll Medical Cooperation, Madrid, Spain	Marquette Responder 1100 GE Healthcare, Chicago USA
Condition			cardiac arrest		cardiac arrest
Active drug			adrenaline [1:10.000]		lidocaine [20 mg/ml]
Manufacturer			Fresenius Graz, Austria		B.Braun Spain Rubi, Spain
Dosage / administration route			1 mg i.v.		40 mg i.v.
Timing			immediately		immediately
Condition					cardiac arrest
Active drug					adrenalin [1 mg/ml]
Manufacturer					B.Braun Spain Rubi, Spain
Dosage / administration route					0.3 mg bolus i.v.
Timing					immediately
Condition					severe ventricular arrhythmias
Active drug					atropine [1mg/ml]
Manufacturer					B.Braun Spain Rubi, Spain
Dosage / administration route					0.3 mg bolus i.v.
Timing					immediately
Post-operative medication
Number of different medications	0	0	0	5	2	1	2	1	1	1
Active drug				amiodarone HCL	tulathromycin	fentanyl patches/ buprenorphine		Shotapen	clopidogrel
Manufacturer				Mylan Bunschoten, Netherlands	LABIANA Life Sciences, S.A. Barcelona, Spain	Teva Pharma, S.L.U. /Karizoo, S.A. Caldes de Montbui, Spain		Virbac, Mexico,	Aurovitas, Burgos, Spain
Dosage / administration route				800mg/day p.o.	2.5 mg/kg i.m.	25 μg/h; 10 μg/kg/12 h dermal/ i.v.		5-10 mL/100 kg	150 mg after the AMI protocol (same day) 75 mg at 24 h p.o. 75 mg at 48 h p.o.
Timing				day-1 and day-2 post MI	post MI	post MI		2x in 3 days	post MI
Active drug				clopidogrel	lidocaine	amiodarone		clopidogrel		meloxicam
Manufacturer				Mylan Bunschoten, Netherlands	B.Braum Spain Rubi, Spain	Sanofi-Aventis, S.A. Barcelona, Spain		1A Pharma, Holzkirchen, Germany		Ceva Sante Animale Libourne, France
Dosage / administration route				75.0 mg/day p.o.	40.0 mg i.v.	400 mg / day p.o.		75 mg p.o. until end of study		0.4 mg/kg i.m.
Timing				day-1 and day-2 post MI	2 min before end of MI	day-1 to day-3 post MI		daily dose		if signs of pain or inflammation are observed
Active drug				acetyl salicylic acid				acetyl salicylic acid
Manufacturer				Teva Haarlem, Netherlands				G.L. Pharma GmbH, Lannach, Austria
Dosage / administration route				80 mg/day				100 mg p.o. daily
Timing				day-1 and day-2 post MI				until end of study
Active drug				Amoxicillin-trihydrat & potassiumclavulanat
Manufacturer				Zoetis Capelle a/d Ijssel, Netherlands
Dosage / administration route				12.5 mg twice/day p.o.
Timing				day-1 post MI
Active drug				paracetamol
Manufacturer				Healthypharm Etten-Leur, the Netherlands
Dosage / administration route				2000 mg/day p.o.
Timing				day-1 and day-2 post MI
Euthanasia
Number of different medications	1	1	1	0	2	1	2	1	1	0
Active drug	sodium thiopental	potassium chloride	potassium chloride	exsanguination	propofol 2% Iipoven Fresenius [20 mg/ml in 50 ml]	potassium chloride	potassium chloride	potassium chloride	sodium thiopental	exsanguination
Manufacturer	B. Braun Medica S.A., Rubí, Barcelona	Sigma, Taufkirchen. Germany	Sigma, Taufkirchen, Germany	n.a.	Fresenius Kabi Barcelona, Spain	B. Braun, Barcelona, Spain	B. Braun, Barcelona, Spain	Sigma, Taufkirchen. Germany	Vetoquinol Madrid, Spain	n.a.
Dosage / administration route	100 mg/kg i.v.	20 ml of 1 mol/l solution i.c.	20 ml [1 mol/L] i.v.	n.a.	1 g i.v.	20 ml of 1ml/l solution in NaCl i.v.	20 ml of 1ml/l solution in NaCl i.v.	20ml of 1mol/l solution in NaCl i.v.	overdose i.v.	n.a.
Timing	end of experiment	end of experiment	end of experiment		before administration of 2 mol/l potassium chloride	end of experiment	end of experiment	end of experiment	end of experiment	end of experiment
Active drug					potassium chloride
Manufacturer					Millipore (Merck) Mollet del Vallès, Spain
Dosage / administration route					100ml 2 mol/l i.v.
Timing					post-propofol overdose
Experimental details
Outlines
Open chest / closed chest [open/closed]	open	open	open + closed	closed	closed	closed	closed	closed	closed	closed
Target vessel	LAD	LAD	LAD	LAD	LAD	LAD	LAD	LAD	LAD	LAD
Occlusion site	distal to first diagonal branch	distal to second diagonal branch	distal to first diagonal branch	distal to first diagonal branch	proximal second diagonal branch	distal to first diagonal branch	distal to first diagonal branch	distal to second diagmonal branch	distal to first diagonal branch	at the site determined by BARI score of approximately 20-30% occlusion (in most cases, after the second larger branch of the LAD).
Occlusion with	0 silk (S-346-E, from Tyco Healthcare LTd, South Africa)	microvascular clamp (TKL-1, Biover AG, Hergiswill, Switzerland)	Percutaneous transluminal coronary angioplasty (PTCA) balloon catheter OD 2.5-4.0 mm, length 12-18 mm - Boston Scientific; EMERGE - 0.014” soft wire. - Amplatz guide, 6F - Femoral sheath, 8-10F	Catheter (8FR JL4 guiding) was placed in the left coronary tree. After a successful coronary angiogram the diameter was measured after an i.v. bolus of nitroglycerin and an adequately sized (2.5–3.5 mm) balloon (1:1 balloon to vessel ratio with a Sapphire II pro ballon catheter) ~ 3x 15 mm was placed mid LAD, preferably directly after the first diagonal and occlusion was confirmed	GUIDING CATHETER: JL 3.5 de 100 cm VISTA BRITE TIP (CARDINAL HEALTH SPAIN 551 S.L.( CORDIS Corporation, Miami USA)) Balloon Catheter CONQUEROR PTCA 3.25X15 mm (Medical INC. SPAIN : IZASA,S.A.) CPS COURIER GUIDEWIRE, extra-firm 195 cm (ST.JUDE MEDICAL, USA)	Guiding catheter: MODEL-6F MACH 1 HS. Boston Scientific Ibéricas, Madrid, Spain. Balloon Catheter Ryurei PTCA 3.0x10 mm or 3.5x10 mm Terumo Europe.) HT COMMAND 0.014" guidewire. (ABBOTT Medical, Spain)	GUIDING CATHETER: JL 3.5 VISTA BRITE TIP (CARDINAL HEALTH SPAIN 551 S.L.(CORDIS, USA) Balloon Catheter Euphora (3.0X12 mm) (Medtronic, SPAIN) Floppy II guidewire, 190 cm (Abbott, SPAIN),	Guiding Catheter 6F AR 0.75 (Cordis Corporation, Miami, USA), NC Euphora Balloon Catheter 2.75 12 mm (Medtronic, Minneapolis, MN, USA), ATW Guidewire (Cordis, Miami, FL. USA)	GUIDING CATHETER AL2, 5FCARDINAL HEALTH SPAIN 551 S.L.( CORDIS Corporation , Miami USA) NC Euphora Balloon Catheter 3.00X12 mm (Medtronic, SPAIN) FLOPPY II Extra Support GUIDEWIRE, 190 cm (Abbott Laboratories, SPAIN)	1. Angiographic catheter, 5F Open end PIG, CORDIS (Miami Lakes , Florida, USA) 2. Guidewire, 0,35"x260cm, Fixed core, 3J, PTFE coated, Argon Medical Devices (Plano, Texas, USA) 3. Guiding Catheter, 1,77mmx100cm, 5F- .58" AR1.0, Medtronic (Minneapolis, Minnesota, USA) 4. PTCA guidewire, Asahi sion blue 190 cm J, 0.014”X190 cm, Asahi Intecc (Seto, Japan) 5. Rapid exchange balloon dilatation cathete…
Occlusion duration [min]	45	60	60	60	90	90	45	90	45	90
Reperfusion duration [h] or [d]	3 h	3 h	3 h	72 h	5 d	5-7 d	7d	4-7 d	6 d	7 d
Basic vital parameters
Body temperature of animal mean±SD	38.0±0.5	37.1±0.3	38.0 ± 0.5	not registered but monitored	38.3±0.4	37.0±0.4	37±0.5	37.5±0.5		36.9±0.6
Respiratory frequency [1/min]	12-13	6-10	22	12	15-17	10	12	10		20
Monitoring of blood gases [yes/no]	no	yes	yes	no	no	yes	yes	yes		yes
Monitoring of hemodynamics [yes/no]	yes	yes	yes	yes	yes	yes	yes	yes	yes	yes
Monitoring of ventricular arrythmias [yes/no]	yes	yes	yes	yes	yes	yes	yes	yes	yes	yes
Environment
Roomtemperature operation theater min/max [°C]	19-23	19-22	18-25	18-26	18-25	19-23	19-22	18-22	18-20	20-23
a priori exclusion criteria
conspicuous, unhealty pigs [yes/no]	yes	yes	yes		yes	yes	yes	yes	yes	yes
Hypo- / Hyperthermia prior to ischemia [< xx °C or > xx°C]	< 36.0 or > 39.0	< 36.0 or > 38.0	< 36.0 or > 39.0		< 36.0 or > 38.0	< 36 or > 38.5	< 36 or > 39	< 36.0 or > 39.0
regional myocardial blood flow in the area at risk	>0.3 ml/min measured in the distal LAD	> 0.1 ml/min/g			check via fluoroscopy		check via fluoroscopy	re-occlusion of the infarct-related artery
regional myocardial blood flow in the area at risk at 10 min reperfusion	<45% baseline blow flow measured in the distal LAD	regional myocardial blood flow in the AAR < 60% of the remote area
additional	heart rate < 50/min	pathological heart anatomy heart rate and left ventricular pressure before MI <2 SD from baseline mean	experimental failure (balloon rupture)	Abnormal anatomical abnormalities based on angiogram for VF not more then 10 defibrillation shocks are given	Pathological heart anatomy or absnormal LAD by angiography prior MI-induction and heart rate <55 beats/min	abnormal coronary anatomy precluding LAD catheterization	Balloon rupture. arrhythmogenic behavior, anatomical malformation	any kind of spontaneous arrhythmia, such as bradycardia, idioverntriicular rhythmus, etc.	experimental failure (balloon rupture), embolization	prior to MI induction: abnormal heart anatomy or cardiac function (based on angio imaging, ECG, hemodynamics, or other severe anatomical malformation prior to MI induction: atypical coronary anatomy (based on 3-vessels angiography), not allowing for a successful LAD occlusion during LAD occlusion: unsuccessful or prolonged resuscitation during ischemic time during LAD occlusion: balloon displacem…
a posteriori exclusion criteria
non-terminable ventricular fibrillation [yes/no]	yes	yes	yes	yes	yes	yes	yes	yes	yes	yes
Experimental analysis
Area at risk demarcation
technique	tissue staining	tissue staining	tissue staining	tissue staining	tissue staining	tissue staining	tissue staining	tissue staining	CT scan demarcation after IOMERON iodine constrast during ballon occlusion	BARI score in the angiography
dye	sodium fluorescein	patent blue	evans blue	evans blue	evans blue	evans blue	evans blue	evans blue
Manufacturer	Serb S.A._x000D_Frankfurt, Germany	Guerbet GmbH_x000D_Sulzbach, Germany	SIGMA-Aldrich (MERCK)_x000D_Mollet del Vallès, Spain	Sigma-Aldrich St. Louis, USA	SIGMA-Aldrich (MERCK) Mollet del Vallès, Spain	Thermo Fisher Scientific_x000D_Massachusetts, EEUU	Thermo Fisher Scientific Madrid, Spain	SIGMA-Aldrich (MERCK)_x000D_Mollet del Vallès, Spain
Dosage / administration route	1 g dissolved in 10 ml saline i.v.	25 ml injected into the left atrium	50 ml bolus injection via vent catheter in left atrium	2% solution with saline injected via cathers in the left main (30ml) and RCA (20ml) coronary artery	2.5 g in 100 ml saline intracardiac within 2 min	100ml of evans blue [2% in 0.9 NaCl] LV injection	LAD was reoccluded in the same location as day 0. Evans Blue injection with 5F fenestrated Pigtail catheter within the LV	in vitro given injected into all 3 coronary arteries, after clamp of the LAD occlusion site
Timing	immediately after re-occlusion of the target coronary artery	immediately after re-occlusion of the target coronary artery	immediate infusion after surgical coronary ligation	directly after re-occlusio of the target coronary artery	2 min with inflated balloon pre-sacrifice	Immediately after reoclussion of the target coronary artery	After reoclussion of the target coronary artery	after explantation of the heart, and ligation of the in cvi.v.o pcclusion site
technique								MRI	MRI	MRI
device								Siemens	Brilliance CT 64 (CT scan)	Biograph mMR
Device manufacturer								Siemens Germany	Philips (CT scan) City, Netherlands (CT scan)	Siemens
MRI contrast agent								Gadolinium	Iomeron	Gadobutrol/Gadavist
Manufacturer								Omniscan, GE Health Care CA, USA	BRACCO	Bayer, Germany
Dosage / administration route								10 ml iv	10 ml i.v.	0.05 mmol/kg, intravenous bolus
Timing								3-6 days after MI	immediately after occlusion of the target coronary artery (CT)	7 days post MI induction
Infarct size demarcation
technique	tissue staining	tissue staining	tissue staining	tissue staining	tissue staining	tissue staining	tissue staining
tissue staining with	TTC	TTC	TTC	TTC	TTC	TTC	TTC
Manufacturer	SIGMA-Aldrich (MERCK)_x000D_Deisenhofen, Germany	SIGMA-Aldrich (MERCK) Deisenhofen, Germany *) Roth. Karlsruhe Germany	SIGMA-Aldrich (MERCK)_x000D_Mollet del Vallès, Spain	SIGMA-Aldrich (MERCK) St. Louis, USA	SIGMA Aldrich (MERCK) Mollet del Vallès, Spain	Alfa Aesar_x000D_Massachusetts, EEUU	SIGMA Aldrich (MERCK) Madrid, Spain
Staining solution	1% dissolved in PBS	1% dissolved in 90 mmol/l sodium phosphate buffer containing 8% dextran (*)	1% in 0.9% saline	1% in 0.9% saline	1% TTC in Tris base 0.2 M ph=7.4 final volume 1 liter	5.6 g in 400 ml disolved in sodium phosphate buffer. Introduce slices for 10 min	1% TTC in Tris base 0.2 M ph=7.4
temperature [°C]	37	37	37		37	37	37
staining duration [min]	15	20	20		15	10	15
Timing	post-mortem	post mortem	post-mortem	post mortem	post mortem	post-mortem	post mortem
technique								MRI	MRI	CMRI
device								Siemens	Philips 3-T Achieva Tx whole body scanner
Device manufacturer								Siemens, Germany	Philips_x000D_City, Netherlands	Siemens_x000D_Erlangen, Germany
MRI contrast agent								Gadolinium	Gadolinium [0.2 mmol] i.v.
Manufacturer								Omniscan, GE Health Care CA, USA
Dosage / administration route								10 ml iv	baseline MRI: Cine (multislice short and long axis view) Terminal MRI: Cine (multislice short and long axis view) + Late Gadolinium enhancement	baseline MRI: Cine (multislice short and long axis view) Terminal MRI: Cine (multislice short and long axis view) + Late Gadolinium enhancement
Timing									6 days	day-7 post MI
Pertinent publications
Manuscripts with most comprehensive method descriptions
Reference	Cardiovasc Res 2015; 107:246-254;	Cardiovasc Res. 2022:cvac062. doi: 10.1093/cvr/cvac062	Int. J. Mol. Sci. 2021, 22(3), 1390; https://doi.org/10.3390/ijms22031390	BMC Cardiovasc Disord 2021; 21, 171	Circulation. 2016 ;134(22):1708-1719.	BMC Vet Res. 2019 ;15(1):91.	Circ Cardiovasc Imaging. 2022 Jun; 15(6): e013379.	JACC Basic Transl Sci. 2020 Jul 27;5(7):715-726	J Am Coll Cardiol. 2015;65(4):315-323.	J Transl Med, 2017 Apr 1;15(1):67
Reference	Int J Mol Sci 2021:22:4151			European Heart Journal 2017; 38: 828–836		Stem Cell Res Ther. 2019;10(1):152.		Int J Mol Sci. 2019 Apr 30;20(9):2140.
Reference						Stem Cell Rev Rep. 2020 ;16(3):612-625		JACC Cardiovasc Imaging. 2014 Sep;7(9):956-8.
Reference						Sci Rep. 2021;11(1):22155		Circ Cardiovasc Imaging. 2008 Sep;1(2):94-103.
Abbreviations
i.v. = Intravenous	d = days	LAD = left anterior descending	MRI = magnetic resonance imaging	TTC = 2,3,5-Triphenyltetrazolium chloride
p.o. = per oris	h= hours	LV = left ventricular	MI = myocardial infarct	VF = ventricualr fibrillation
i.m. = Intramuscular
